# Supplementary material for: One-Dimensional Photonic Crystals with Nonbranched Pores Prepared via Phosphorous Acid Anodizing of Aluminium
Source: Nanomaterials (Basel). 2022 May 3;12(9):1548. doi: 10.3390/nano12091548 (PMC9103521; doi:10.3390/nano12091548)
Supplement: Supplementary file 1 [file nanomaterials-12-01548-s001.zip]

Archive with 1 entries (1 files):
- nanomaterials-1685375-supplementary.pdf
